# Supplementary material for: Quality of Life for Head and Neck Cancer Patients: A 10-Year Bibliographic Analysis
Source: Cancers (Basel). 2023 Sep 14;15(18):4551. doi: 10.3390/cancers15184551 (PMC10526491; doi:10.3390/cancers15184551)
Supplement: Supplementary file 1 [file cancers-15-04551-s001.zip]

Archive with 2 entries (2 files):
- File S1.xlsx
- supplementary.pdf
