# Supplementary material for: Quality of Life for Head and Neck Cancer Patients: A 10-Year Bibliographic Analysis
Source: Cancers (Basel). 2023 Sep 14;15(18):4551. doi: 10.3390/cancers15184551 (PMC10526491; doi:10.3390/cancers15184551)
Supplement: Supplementary file 1 [file cancers-15-04551-s001.zip › File S1.xlsx]

## Sheet: File S1
File S1: Average Normalization Citation for Author’s Keyword.
ID	Label	x	y	cluster	weight<Links>	weight<Total link strength>	weight<Occurrences>	score<Avg. norm. citations>	score<Avg. pub. year>	score<Avg. citations>
23	anxiety	-0.2432	-0.0916	1	16	36	9	0.9169	2019.12	10.4444
75	chemoradiotherapy	0.5711	0.1306	1	19	36	12	0.6333	2017.5	12.6667
77	chemotherapy	0.0393	0.2813	1	17	28	6	2.4707	2016.83	22.5
141	depression	-0.0542	-0.3699	1	26	55	14	1.602	2017.92	10.8571
165	dysphagia	0.2119	0.1709	1	25	46	13	1.241	2019.08	9.6923
256	head and neck cancer	-0.1571	-0.0091	1	133	497	187	1.0011	2017.98	12.0481
262	head and neck neoplasms	-0.0085	-0.1864	1	49	97	34	0.8677	2018.55	10.6176
283	health-related quality of life	-0.0442	0.0195	1	54	104	38	0.9902	2017.5	13.3947
451	oral cancer	-0.461	0.512	1	44	97	46	0.7052	2018.02	7.4783
474	oropharyngeal cancer	0.5741	0.003	1	25	39	14	1.2587	2017.69	16.8571
488	pain	0.178	0.2834	1	13	28	9	0.9073	2019.22	11.1111
511	patient-reported outcomes	-0.4309	0.0493	1	20	33	9	1.5413	2018.56	14.6667
596	quality of life	-0.1167	0.0717	1	173	717	278	0.8834	2018.26	9.9281
614	radiation therapy	0.5028	0.2395	1	22	39	13	1.0317	2016.85	16.2308
617	radiotherapy	0.0232	0.1071	1	66	177	54	0.9791	2017.82	11.1111
721	surgery	0.1208	-0.0039	1	26	51	13	1.7871	2017.54	19.0769
727	survival	0.1153	-0.4597	1	27	42	12	1.6277	2019	17
731	survivorship	0.1564	0.0452	1	30	56	17	1.3383	2019.93	9.8824
74	chemoradiation	0.4389	-0.2291	2	23	36	8	1.2582	2015.62	28.375
336	larynx	0.4038	0.0787	2	13	21	5	1.2643	2016.2	22.4
409	multimodal therapies	0.1109	0.1538	2	10	16	3	0.9339	2016.67	21.6667
456	oral cavity	0.2276	0.233	2	12	22	4	1.4369	2014	35
527	pharynx	0.2722	0.1051	2	6	11	2	1.4008	2014	32.5
147	difficulty eating	-1.0848	0.1183	3	6	12	2			2
163	dry mouth	-0.9682	0.0774	3	9	16	3	0.4082	2018	6.6667
261	head and neck neoplasm	-1.0098	0.1327	3	9	17	4	0.1913	2018	3.5
390	missing teeth	-1.0873	0.149	3	6	12	2			2
480	osteoradionecrosis	-1.0208	0.1688	3	8	15	3	0.3171	2015	7.6667
207	fear of recurrence	-0.0544	0.8873	4	10	18	4	1.4611	2018.5	13.75
446	oncology	0.0898	0.5654	4	20	33	9	1.1112	2017.89	8.3333
566	psycho-oncology	-0.1357	0.777	4	14	23	5	2.1004	2020.6	6.4
669	self-management	-0.0937	0.8471	4	9	12	2	1.8087	2020	9.5
46	cancer	0.0245	0.4535	5	25	52	16	0.5083	2017.27	9.3125
223	free flap	0.1886	0.363	5	7	11	2	1.4731	2014	37.5
255	head and neck	-0.2298	-0.0253	5	20	38	12	0.5351	2018.55	5.5
477	oropharynx	0.0987	0.3456	5	10	19	4	1.048	2015.5	23.5
352	long-term effects	0.349	0.2014	6	12	14	2	1.9943	2014.5	49
457	oral function	0.2888	0.1735	6	12	14	2	1.5659	2017.5	34
702	speech	0.2931	0.2694	6	17	22	4	1.6944	2014.25	42.25
733	swallowing	0.3266	0.0659	6	28	40	10	0.8715	2017	17.2
159	dose optimisation	-2.1608	-0.9045	7	4	8	2	1.3433	2021	4.5
428	ntcp	-2.1518	-0.931	7	4	8	2	1.3433	2021	4.5
765	toxicities	-2.1341	-0.9103	7	4	8	2	1.3433	2021	4.5
329	laryngeal cancer	0.722	-0.1051	8	18	30	13	0.4532	2016.91	7.2308
494	partial laryngectomy	0.9118	-0.2486	8	5	8	3	0.3307	2016.33	4.6667
764	total laryngectomy	0.93	-0.3151	8	7	11	6	0.4776	2017.33	4.3333
323	intervention	-0.7929	-0.2398	9	7	15	4	2.082	2018.25	23.25
499	patient concerns inventory	-0.7852	-0.2062	9	7	15	4	1.5909	2020.25	10.75
618	randomised trial	-0.8386	-0.2076	9	6	9	2	2.2635	2020.5	9.5
45	cachexia	1.2302	0.2309	10	6	7	3	0.6591	2020	2.6667
655	sarcopenia	1.2537	0.2349	10	4	5	2	0.8955	2021	3
54	cancer survivorship	0.0977	0.8532	11	16	26	6	1.7465	2017.83	14.1667
758	tobacco use	0.0569	0.9426	11	5	8	2	1.7264	2018	15.5
68	caregivers	0.2646	-0.6558	12	14	22	6	0.9511	2018.17	12.6667
304	illness perceptions	0.2469	-0.7529	12	6	7	2	0.7653	2015.5	13.5
126	deglutition	0.1001	-0.2257	13	11	13	4	0.7354	2018.33	7.5
128	deglutition disorders	0.1828	-0.1717	13	15	18	5	0.5279	2018.25	7.6
145	diet	0.3224	-0.3484	14	6	8	2	1.3433	2021	4.5
745	symptoms	0.3844	-0.334	14	16	20	5	1.2961	2019	11
184	eortc qlq-c30	0.7138	-0.2752	15	14	21	6	1.2555	2017.5	17.3333
187	eortc qlq-h&n35	0.6869	-0.2919	15	14	18	4	1.0673	2016.25	20.75
200	exercise	-0.7969	0.1356	16	8	14	6	1.1776	2018.67	14.3333
533	physical functioning	-0.8846	0.1463	16	4	5	2	0.8489	2019	8
281	health	0.1604	0.8699	17	7	9	2	2.9107	2021.5	4
630	related quality of life	0.1456	0.848	17	7	9	2	2.9107	2021.5	4
291	hpv	0.4306	-0.6233	18	10	12	3	1.5879	2016	34
487	p16	0.4158	-0.6658	18	6	8	2	1.6355	2013.5	48.5
276	health related quality of life	0.3734	-0.223	19	24	31	7	1.4204	2017.29	18
506	patient reported outcomes	-0.2722	-0.248	19	15	22	7	0.8751	2017.43	11.4286
545	prediction	0.1981	-0.9333	20	6	11	3	0.2815	2015.33	4.3333
662	score	0.135	-0.9721	20	4	8	2	0	2015	0
437	nutritional status	0.4897	0.5961	21	7	9	2	0.1768	2018	4.5
464	oral mucositis	0.4818	0.5339	21	13	25	7	1.0785	2018.43	15.2857
331	laryngeal carcinoma	0.8585	-0.493	22	4	7	3	0.6001	2014.33	15
770	transoral laser microsurgery	0.8639	-0.4533	22	6	9	3	0.5785	2013.67	15.6667
3	accelerated radiotherapy	0.8068	-0.1343	23	5	5	2	0.7145	2016	11
17	alcohol consumption	0.1332	0.9144	24	8	9	2	1.7539	2021.5	3
41	body composition	1.2845	0.232	25	4	5	2	0	2021	0
48	cancer of oral cavity	-0.5604	0.4605	26	4	5	2	0.5743	2019.5	5.5
53	cancer survivors	-0.7106	-0.5255	27	6	6	2	1.2417	2017.5	23
56	cancer treatment	-0.724	0.8808	28	2	4	2	0.9036	2020	7.5
64	care needs	-0.6017	0.657	29	3	4	2	0.7771	2020	5
65	caregiver	-0.0252	-0.8018	30	7	9	3	1.3609	2018	19
66	caregiver burden	-0.1328	-0.6806	31	6	7	2	0	2021.5	0
86	clinical trial	0.3477	0.6354	32	6	8	3	0.8134	2019	4.6667
91	cohort study	0.4194	-0.498	33	9	11	3	2.8778	2020.67	12
96	comorbidity	-1.5884	-0.3247	34	2	4	3	1.2425	2017.67	13.6667
206	fatigue	-0.1422	-0.4677	35	7	11	4	1.8073	2019.75	7
153	distress	0.1534	-0.4182	36	9	13	5	1.0815	2016.6	15.2
164	dyad	0.2065	-0.8275	37	6	6	2	1.2667	2016	19.5
170	elderly	-0.3713	0.3107	38	7	7	2	1.913	2017.5	35.5
191	eq-5d	0.4269	-0.7931	39	8	8	3	0.7483	2021.33	2.6667
214	flap reconstruction	-0.4563	0.4367	40	6	7	2	5.0463	2020.5	8.5
217	follow-up	0.5144	-0.2469	41	6	7	2	0.4828	2017.5	7
219	follow-up study	-0.0765	-0.8657	42	4	5	2	1.7766	2017.5	23
221	free anterolateral thigh perforator flaps	-1.5789	0.5388	43	2	4	2	1.0069	2013.5	30.5
222	free fibula flap	-0.4436	-0.0799	44	6	6	2	0.5795	2013.5	17
227	function	1.1458	0.2281	45	8	8	3	1.7091	2016.67	25
233	functional status	-0.4787	-0.7368	46	6	7	3	0.8591	2017.33	25.3333
253	head	-0.0238	0.6863	47	2	2	2	0.2296	2019	3
400	mouth neoplasms	-0.3958	-0.542	48	9	13	5	0.4222	2018	6.6
257	head and neck cancer (hnc)	0.3068	-0.8219	49	5	5	2	0.9337	2018	9.5
260	head and neck cancers	0.8338	0.697	50	5	6	2	0.6481	2017.5	16.5
263	head and neck radiotherapy	-1.8239	0.3677	51	1	2	2	1.0103	2020	6.5
265	head and neck squamous cell carcinoma	0.4295	-0.7654	52	8	9	3	1.217	2017.33	18.6667
267	head neck cancer	0.6589	-0.4178	53	9	10	4	1.1175	2017	13
269	head-and-neck cancer	0.6634	0.281	54	13	18	8	1.0088	2019.38	14.75
275	health literacy	-0.1432	0.7227	55	8	11	3	2.2655	2021	9.6667
278	health status	-0.6747	-0.5554	56	6	6	2	1.0638	2014	30.5
286	hearing loss	0.5359	0.0589	57	2	2	2	0.3444	2018	4.5
290	hope	0.6553	0.7107	58	5	6	2	1.3865	2020.5	8
299	hypopharyngeal cancer	0.2865	-0.2073	59	5	6	2	0.1326	2017.5	4.5
308	imrt	0.4264	0.2448	60	9	11	3	2.1058	2016.33	30
315	information	0.2525	-0.3789	61	8	8	2	1.17	2018	6
321	intensity-modulated radiotherapy	0.2968	-0.5537	62	10	16	5	0.9966	2016	22.4
327	ireland	0.2128	0.741	63	4	7	2	1.5491	2016.5	23
808	voice	0.6694	0.1007	64	5	7	3	0.3759	2017	6.6667
333	laryngeal neoplasms	0.4965	-0.071	65	7	7	2	0.8769	2019	13.5
334	laryngectomy	0.5606	-0.1111	66	7	7	2	0.97	2017.5	14.5
354	long-term quality of life	-0.7291	-0.5658	67	3	4	2	0.7133	2014	23.5
357	longitudinal study	0.5712	-0.1777	68	5	6	2	1.1089	2018	11.5
367	malnutrition	-1.0709	0.7481	69	7	10	5	2.064	2019.2	11.4
376	md anderson dysphagia inventory (mdadi)	0.0816	-0.1634	70	6	7	2	0.6171	2016	9.5
387	microvascular reconstruction	0.3176	-0.7492	71	4	5	2	1.5064	2019.5	12.5
432	nursing	0.4901	0.6503	72	7	10	3	0.3438	2013.33	10.6667
433	nutrition	-0.532	-0.7904	73	4	5	2	0.2717	2018.5	3.5
442	ohip-14	-0.5177	-0.0888	74	5	5	2	0.3879	2013.5	10.5
443	oidp	-1.0038	0.8015	75	4	5	2	1.1562	2014.5	26
452	oral cancer pain	-0.597	0.2614	76	3	5	2	0.3444	2019.5	4.5
588	qol	-0.2412	0.1585	77	9	13	5	0.4458	2018.8	5.2
459	oral health	-0.5336	-0.4188	78	8	15	6	0.5922	2019.33	6.3333
467	oral reconstruction	-0.099	0.2968	79	5	6	2	0.5215	2015.5	14.5
475	oropharyngeal neoplasms	0.0886	-0.2818	80	10	12	2	0.8769	2021.5	1.5
476	oropharyngeal squamous cell carcinoma	0.3741	-0.4899	81	9	10	3	0.5404	2019	18.3333
478	oropharynx cancer	-0.2929	0.0192	82	8	9	2	1.7065	2018.5	21
491	palliative care	0.8387	0.7277	83	3	3	2	0.7267	2014	18.5
498	patient concerns	-0.2586	-0.4217	84	5	6	2	1.5888	2020.5	7
500	patient needs	-0.1684	-0.377	85	6	7	2	1.6232	2021.5	4
505	patient reported outcome measures	-0.0965	-0.6379	86	6	7	2	0.5784	2022	0.5
510	patient-reported outcome measures	0.0441	-0.2271	87	12	13	3	0.7941	2019	8.3333
523	performance status	-0.8209	1.079	88	3	5	2	0.2793	2016	3
524	perioperative period	-0.5179	0.3575	89	6	10	3	0.8347	2020.33	2.3333
561	prosthetic rehabilitation	-0.4222	1.1088	90	3	3	2	0.2598	2019	4
562	prosthodontics	-0.5236	-0.1517	91	8	10	3	0.6522	2016.33	14
563	proton therapy	-1.1173	0.79	92	3	3	2	0.3916	2020	2
569	psychological distress	-0.2073	-0.5287	93	9	16	4	0.8956	2019	11.5
577	psychometrics	0.1126	-0.5652	94	6	7	2	0	2017	0
584	qlq-c30	-0.0468	0.188	95	6	7	2	0.1554	2021	1
597	quality of life (qol)	-0.3679	-0.6571	96	9	9	3	2.1745	2017	29
601	quality-adjusted life year	0.4784	-0.7762	97	4	4	2	0.967	2021	3
603	quality-of-life	0.7892	-0.0948	98	8	8	3	1.1085	2015.33	26
605	questionnaire	0.4205	-0.2891	99	11	18	7	0.3833	2017.86	3.8571
606	questionnaires	0.2909	-0.4935	100	12	16	4	0.7834	2017.33	13.75
612	radiation effects	0.5652	0.411	101	6	6	2	1.2361	2019.5	6
622	reconstructive surgery	-0.5849	0.4192	102	5	6	2	0.232	2019	2
623	recurrence	-0.3123	0.5713	103	4	5	2	0.3255	2015	6.5
624	recurrent	1.3149	0.3111	104	4	5	2	0.216	2018	5.5
628	rehabilitation	-0.1551	-0.1109	105	14	23	9	0.9262	2017.67	16.7778
639	return to work	-0.2726	0.8449	106	3	5	2	0.3801	2015.5	10.5
645	rural health	0.1902	0.8353	107	8	9	2	1.0291	2017.5	13
648	saliva	0.3558	0.2788	108	9	11	3	1.2927	2018	10.6667
661	scc	-0.1294	0.2715	109	8	9	2	0.3685	2017.5	12.5
663	screening	-0.0128	-0.572	110	6	6	2	1.1606	2019.5	8
679	sf-12	-0.9732	0.8197	111	3	5	2	1.2044	2018.5	13
680	sf-36	-0.6113	-0.0535	112	4	5	2	0.1769	2013	6
696	social support	0.5154	0.78	113	6	6	2	1.5891	2016.5	24
704	spirituality	-0.2976	0.7663	114	4	5	2	1.9684	2021	3
707	squamous cell carcinoma	0.2549	-0.0678	115	13	17	7	1.2748	2017.57	18
718	supportive care	0.0418	0.2187	116	16	19	4	1.5052	2013.67	42.5
726	surveys	0.5757	-0.585	117	8	9	2	0.5784	2022	0.5
728	survival analysis	-0.3362	-0.6692	118	4	5	2	0.6424	2016.5	9.5
730	survivors	-0.6771	-0.0381	119	7	9	3	1.2781	2015.67	20
736	swallowing training	0.4669	-0.0846	120	5	6	2	0	2022	0
739	symptom	-0.432	-0.7041	121	5	6	2	1.7941	2016.5	39.5
741	symptom burden	0.7936	0.6999	122	5	6	2	0.9467	2017.5	17.5
743	symptom management	-0.6553	0.0691	123	4	5	2	1.5294	2014	43.5
759	tongue	-0.1299	0.3462	124	7	8	2	0.4067	2015.5	13
302	hyposalivation	0.6305	0.4678	125	8	12	3	1.6183	2020	9.3333
766	toxicity	0.2029	-0.3143	126	16	20	5	1.0888	2017.6	14.6
768	tracheostomy	0.2206	-0.233	127	7	8	2	0.5784	2022	0.5
773	transoral robotic surgery	0.2541	0.0247	128	8	12	4	1.7863	2020.25	17.75
775	treatment	0.6265	-0.4815	129	9	11	3	1.1569	2020.67	1
777	treatment modality	0.5888	0.185	130	8	9	2	0.6146	2015	13.5
778	treatment outcome	-0.571	-0.2883	131	4	5	2	0.2793	2020.5	3
779	trismus	0.7043	0.4284	132	7	12	4	1.2808	2019.75	8
786	university of washington quality of life	0.0125	-0.4447	133	8	10	3	0.4932	2016	7
788	university of washington quality of life questionnaire	0.3453	-0.8058	134	4	4	2	1.1956	2019.5	10.5
791	unmet needs	0.4092	-0.3825	135	6	6	2	1.6457	2018	15.5
797	uw-qol	-0.3195	-0.206	136	12	13	4	0.417	2016.5	8
802	validation	0.0564	-0.4872	137	7	10	3	0.4073	2019	0.6667
814	weight loss	-1.1469	0.754	138	3	4	2	0.8494	2017	6
816	xerostomia	0.3884	0.0153	139	18	27	11	1.136	2016.91	sc+B1:K194tions>
654	salvage surgery	1.3537	0.3285	140	2	3	2	0.9326	2021	6
